# Supplementary material for: A new species of Nesolotis Miyatake, 1966 (Coccinellidae, Coccinellinae, Sticholotidini) from Laos
Source: Biodivers Data J. 2024 Jul 15;12:e129927. doi: 10.3897/BDJ.12.e129927 (PMC11272996; doi:10.3897/BDJ.12.e129927)
Supplement: XML Treatment for Nesolotis [file BDJ.12.e129927-treatment2.xml]

<!DOCTYPE tp:taxon-treatment
  PUBLIC "-//TaxonX//DTD Taxonomic Treatment Publishing DTD v0 20100105//EN" "tax-treatment-NSO.dtd">
<tp:taxon-treatment xmlns:tp="http://www.plazi.org/taxpub"><tp:treatment-meta><mixed-citation publication-type="journal"><person-group><name><surname>Lv</surname><given-names>Lanlan</given-names></name><name><surname>Wang</surname><given-names>Xingmin</given-names></name></person-group><article-title>A new species of <italic><tp:taxon-name><tp:taxon-name-part taxon-name-part-type="genus" reg="Nesolotis">Nesolotis</tp:taxon-name-part></tp:taxon-name></italic> Miyatake, 1966 (<tp:taxon-name><tp:taxon-name-part taxon-name-part-type="family">Coccinellidae</tp:taxon-name-part></tp:taxon-name>, <tp:taxon-name><tp:taxon-name-part taxon-name-part-type="subfamily">Coccinellinae</tp:taxon-name-part></tp:taxon-name>, <tp:taxon-name><tp:taxon-name-part taxon-name-part-type="tribe">Sticholotidini</tp:taxon-name-part></tp:taxon-name>) from Laos</article-title><source>Biodivers Data J</source><day>15</day><month>07</month><year>2024</year><volume>12</volume><pub-id pub-id-type="doi">10.3897/BDJ.12.e129927</pub-id></mixed-citation></tp:treatment-meta><tp:nomenclature><tp:taxon-name>
            <object-id xmlns:xlink="http://www.w3.org/1999/xlink" content-type="arpha" xlink:type="simple">82417056-B29C-57A6-B6C1-63FA4DF7FC33</object-id>
            <tp:taxon-name-part taxon-name-part-type="genus">Nesolotis</tp:taxon-name-part>
          </tp:taxon-name><tp:taxon-authority>Miyatake, 1966</tp:taxon-authority><tp:nomenclature-citation-list><tp:nomenclature-citation><tp:taxon-name>
                <tp:taxon-name-part taxon-name-part-type="genus" reg="Nesolotis">Nesolotis</tp:taxon-name-part>
              </tp:taxon-name><comment> Miyatake, 1966 - <xref ref-type="bibr" rid="B11735862">Miyatake (1966)</xref>: 47. Type species, original designation, <italic><tp:taxon-name><tp:taxon-name-part taxon-name-part-type="genus" reg="Nesolotis">Nesolotis</tp:taxon-name-part><tp:taxon-name-part taxon-name-part-type="species" reg="impunctata">impunctata</tp:taxon-name-part></tp:taxon-name></italic> Miyatake, 1966.</comment></tp:nomenclature-citation><tp:nomenclature-citation><tp:taxon-name>
                <tp:taxon-name-part taxon-name-part-type="genus" reg="Nesolotis">Nesolotis</tp:taxon-name-part>
              </tp:taxon-name><comment>: Sasaji, 1967 - <xref ref-type="bibr" rid="B11735871">Sasaji (1967)</xref>: 16; <xref ref-type="bibr" rid="B11735880">Sasaji (1971)</xref>: 75; <xref ref-type="bibr" rid="B11735852">Miyatake (1994)</xref>: 264. <xref ref-type="bibr" rid="B11735905">Wang et al. (2010)</xref>: 2; <xref ref-type="bibr" rid="B11735914">Wang et al. (2014)</xref>: 21.</comment></tp:nomenclature-citation><tp:nomenclature-citation><tp:taxon-name>
                <tp:taxon-name-part taxon-name-part-type="genus" reg="Paranesolotis">Paranesolotis</tp:taxon-name-part>
              </tp:taxon-name><comment> Hoàng, 1982 - <xref ref-type="bibr" rid="B11735815">Hoàng (1982)</xref>: 104. Type species, monotypy: <italic><tp:taxon-name><tp:taxon-name-part taxon-name-part-type="genus" reg="Paranesolotis">Paranesolotis</tp:taxon-name-part><tp:taxon-name-part taxon-name-part-type="species" reg="tamdaoensis">tamdaoensis</tp:taxon-name-part></tp:taxon-name></italic> Hoàng, 1982, synonymised by <xref ref-type="bibr" rid="B11735888">Ślipiński (2004)</xref>: 390.</comment></tp:nomenclature-citation><tp:nomenclature-citation><tp:taxon-name>
                <tp:taxon-name-part taxon-name-part-type="genus" reg="Nesolotis">Nesolotis</tp:taxon-name-part>
              </tp:taxon-name><comment> as synonymy of <italic><tp:taxon-name><tp:taxon-name-part taxon-name-part-type="genus" reg="Sticholotis">Sticholotis</tp:taxon-name-part></tp:taxon-name></italic> Crotch: <xref ref-type="bibr" rid="B11735888">Ślipiński (2004)</xref>: 390. Re-validated by <xref ref-type="bibr" rid="B11735905">Wang et al. (2010)</xref>: 2.</comment></tp:nomenclature-citation></tp:nomenclature-citation-list></tp:nomenclature><tp:treatment-sec sec-type="Diagnosis"><title>Diagnosis</title><p>See <xref ref-type="bibr" rid="B11735905">Wang et al. (2010)</xref></p><sec sec-type="Remarks"><title>Remarks</title><p><italic><tp:taxon-name><tp:taxon-name-part taxon-name-part-type="genus" reg="Nesolotis">Nesolotis</tp:taxon-name-part></tp:taxon-name></italic> shows high similarities with <italic><tp:taxon-name><tp:taxon-name-part taxon-name-part-type="genus" reg="Coelolotis">Coelolotis</tp:taxon-name-part></tp:taxon-name></italic> Miyatake, 1994 in external appearance, such as the strongly convex body, the densely fine punctures on head as well as on pronotum and elytra and the leg with front tibiae broadly expanded on outer margin (<xref ref-type="bibr" rid="B11735852">Miyatake 1994</xref>). It is noteworthy that <italic><tp:taxon-name><tp:taxon-name-part taxon-name-part-type="genus" reg="Nesolotis">Nesolotis</tp:taxon-name-part></tp:taxon-name></italic> was originally described with atrophied hind wing, a diagnostic feature that distinguished it from <italic><tp:taxon-name><tp:taxon-name-part taxon-name-part-type="genus" reg="Coelolotis">Coelolotis</tp:taxon-name-part></tp:taxon-name></italic>. However, based on the examination, the reduced hind wings are only present in certain island species, such as <italic><tp:taxon-name><tp:taxon-name-part taxon-name-part-type="genus" reg="Nesolotis">Nesolotis</tp:taxon-name-part><tp:taxon-name-part taxon-name-part-type="species" reg="impunctata">impunctata</tp:taxon-name-part></tp:taxon-name></italic> and <italic><tp:taxon-name><tp:taxon-name-part taxon-name-part-type="genus" reg="Nesolotis">Nesolotis</tp:taxon-name-part><tp:taxon-name-part taxon-name-part-type="species" reg="punctifrons">punctifrons</tp:taxon-name-part></tp:taxon-name></italic> Miyatake, 1966, while those species from mainland China exhibit normal-sized hind wings (<xref ref-type="bibr" rid="B11735905">Wang et al. 2010</xref>). Further investigation is necessary to discuss the systematic relationship between <italic><tp:taxon-name><tp:taxon-name-part taxon-name-part-type="genus" reg="Nesolotis">Nesolotis</tp:taxon-name-part></tp:taxon-name></italic> and <italic><tp:taxon-name><tp:taxon-name-part taxon-name-part-type="genus" reg="Coelolotis">Coelolotis</tp:taxon-name-part></tp:taxon-name></italic>.</p></sec></tp:treatment-sec><tp:treatment-sec sec-type="Distribution"><title>Distribution</title><p>China, Japan, Vietnam, Laos.</p></tp:treatment-sec><ref-list><ref id="B11735862"><element-citation xmlns:xlink="http://www.w3.org/1999/xlink" publication-type="article" xlink:type="simple"><person-group person-group-type="author"><name name-style="western"><surname>Miyatake</surname><given-names>M</given-names></name></person-group><year>1966</year><article-title>A new genus belonging to the tribe <tp:taxon-name>Pharini</tp:taxon-name> from the northern part of the Ryukyu Islands (<tp:taxon-name><tp:taxon-name-part taxon-name-part-type="order">Coleoptera</tp:taxon-name-part></tp:taxon-name>: <tp:taxon-name><tp:taxon-name-part taxon-name-part-type="family">Coccinellidae</tp:taxon-name-part></tp:taxon-name></article-title><source>Transactions of the Shikoku Entomological Society</source><volume>9</volume><issue>2</issue><fpage>47</fpage><lpage>50</lpage></element-citation></ref><ref id="B11735871"><element-citation xmlns:xlink="http://www.w3.org/1999/xlink" publication-type="article" xlink:type="simple"><person-group person-group-type="author"><name name-style="western"><surname>Sasaji</surname><given-names>H</given-names></name></person-group><year>1967</year><article-title>A revision of the Formosan <tp:taxon-name><tp:taxon-name-part taxon-name-part-type="family">Coccinellidae</tp:taxon-name-part></tp:taxon-name> (I), the subfamily <tp:taxon-name><tp:taxon-name-part taxon-name-part-type="subfamily">Sticholotinae</tp:taxon-name-part></tp:taxon-name>, with an establishment of a new tribe (<tp:taxon-name><tp:taxon-name-part taxon-name-part-type="order">Coleoptera</tp:taxon-name-part></tp:taxon-name>)</article-title><source>Etizenia</source><volume>25</volume><fpage>1</fpage><lpage>28</lpage></element-citation></ref><ref id="B11735880"><element-citation xmlns:xlink="http://www.w3.org/1999/xlink" publication-type="book" xlink:type="simple"><person-group person-group-type="author"><name name-style="western"><surname>Sasaji</surname><given-names>H</given-names></name></person-group><year>1971</year><source>Fauna Japonica. <tp:taxon-name><tp:taxon-name-part taxon-name-part-type="family">Coccinellidae</tp:taxon-name-part></tp:taxon-name> (<tp:taxon-name><tp:taxon-name-part taxon-name-part-type="class">Insecta</tp:taxon-name-part></tp:taxon-name>: <tp:taxon-name><tp:taxon-name-part taxon-name-part-type="order">Coleoptera</tp:taxon-name-part></tp:taxon-name>)</source><publisher-name>Academic Press of Japan, San Diego</publisher-name><size units="page">340</size></element-citation></ref><ref id="B11735852"><element-citation xmlns:xlink="http://www.w3.org/1999/xlink" publication-type="article" xlink:type="simple"><person-group person-group-type="author"><name name-style="western"><surname>Miyatake</surname><given-names>M</given-names></name></person-group><year>1994</year><article-title>Revisional studies on Asian genera of the subfamily <tp:taxon-name><tp:taxon-name-part taxon-name-part-type="subfamily">Sticholotidinae</tp:taxon-name-part></tp:taxon-name></article-title><source>Memoirs of the College of Agriculture, Ehime University</source><volume>38</volume><issue>2</issue><fpage>223</fpage><lpage>293</lpage></element-citation></ref><ref id="B11735905"><element-citation xmlns:xlink="http://www.w3.org/1999/xlink" publication-type="article" xlink:type="simple"><person-group person-group-type="author"><name name-style="western"><surname>Wang</surname><given-names>Xing Min</given-names></name><name name-style="western"><surname>Ren</surname><given-names>Shun Xiang</given-names></name><name name-style="western"><surname>Chen</surname><given-names>Xiao Shen</given-names></name></person-group><year>2010</year><article-title>The genus <italic><tp:taxon-name><tp:taxon-name-part taxon-name-part-type="genus" reg="Nesolotis">Nesolotis</tp:taxon-name-part></tp:taxon-name></italic> Miyatake, 1966 (<tp:taxon-name><tp:taxon-name-part taxon-name-part-type="order">Coleoptera</tp:taxon-name-part></tp:taxon-name>: <tp:taxon-name><tp:taxon-name-part taxon-name-part-type="family">Coccinellidae</tp:taxon-name-part></tp:taxon-name>) from China, with descriptions of eight new species</article-title><source>Annales Zoologici</source><volume>60</volume><issue>1</issue><fpage>1</fpage><lpage>13</lpage><pub-id pub-id-type="doi">10.3161/000345410X499461</pub-id></element-citation></ref><ref id="B11735914"><element-citation xmlns:xlink="http://www.w3.org/1999/xlink" publication-type="article" xlink:type="simple"><person-group person-group-type="author"><name name-style="western"><surname>Wang</surname><given-names>X M</given-names></name><name name-style="western"><surname>Huo</surname><given-names>L Z</given-names></name><name name-style="western"><surname>Ren</surname><given-names>S X</given-names></name></person-group><year>2014</year><article-title><tp:taxon-name><tp:taxon-name-part taxon-name-part-type="tribe">Serangiini</tp:taxon-name-part></tp:taxon-name> and <tp:taxon-name><tp:taxon-name-part taxon-name-part-type="tribe">Sticholotidini</tp:taxon-name-part></tp:taxon-name> (<tp:taxon-name><tp:taxon-name-part taxon-name-part-type="order">Coleoptera</tp:taxon-name-part></tp:taxon-name>: <tp:taxon-name><tp:taxon-name-part taxon-name-part-type="family">Coccinellidae</tp:taxon-name-part></tp:taxon-name>) from Tibet, China</article-title><source>Annales Zoologici</source><volume>64</volume><issue>1</issue><fpage>15</fpage><lpage>31</lpage><pub-id pub-id-type="doi">10.3161/000345414X680528</pub-id></element-citation></ref><ref id="B11735815"><element-citation xmlns:xlink="http://www.w3.org/1999/xlink" publication-type="book" xlink:type="simple"><person-group person-group-type="author"><name name-style="western"><surname>Hoàng</surname><given-names>D</given-names></name></person-group><year>1982</year><source>Ladybeetles of Viet Nam (<tp:taxon-name><tp:taxon-name-part taxon-name-part-type="order">Coleoptera</tp:taxon-name-part></tp:taxon-name>: <tp:taxon-name><tp:taxon-name-part taxon-name-part-type="family">Coccinellidae</tp:taxon-name-part></tp:taxon-name>). Part 1. Nha xuat ban khoa hoc va kythuat</source><publisher-name>Hanoi</publisher-name><size units="page">211</size></element-citation></ref><ref id="B11735888"><element-citation xmlns:xlink="http://www.w3.org/1999/xlink" publication-type="article" xlink:type="simple"><person-group person-group-type="author"><name name-style="western"><surname>Ślipiński</surname><given-names>A</given-names></name></person-group><year>2004</year><article-title>Revision of the Australian <tp:taxon-name><tp:taxon-name-part taxon-name-part-type="family">Coccinellidae</tp:taxon-name-part></tp:taxon-name>. Part 2. Tribe <tp:taxon-name><tp:taxon-name-part taxon-name-part-type="tribe">Sticholotidini</tp:taxon-name-part></tp:taxon-name></article-title><source>Annales Zoologici</source><volume>54</volume><issue>2</issue><fpage>389</fpage><lpage>402</lpage></element-citation></ref></ref-list></tp:taxon-treatment>
